# Supplementary material for: Differences and Interactions in Placental Manganese and Iron Transfer across an In Vitro Model of Human Villous Trophoblasts
Source: Int J Mol Sci. 2022 Mar 18;23(6):3296. doi: 10.3390/ijms23063296 (PMC8951728; doi:10.3390/ijms23063296)
Supplement: Supplementary file 1 [file ijms-23-03296-s001.zip]

Archive with 1 entries (1 files):
- ijms-1605686-supplementary.pdf
